# Supplementary material for: In Vitro Evaluation of the Inhibitory Activity of Different Selenium Chemical Forms on the Growth of a Fusarium proliferatum Strain Isolated from Rice Seedlings
Source: Plants (Basel). 2021 Aug 20;10(8):1725. doi: 10.3390/plants10081725 (PMC8398910; doi:10.3390/plants10081725)
Supplement: Supplementary file 1 [file plants-10-01725-s001.zip]

Archive with 4 entries (3 files):
- plants-1345860-supplementary/
- plants-1345860-supplementary/Figure S1.tif
- plants-1345860-supplementary/Figure S2.tif
- plants-1345860-supplementary/Table S1.pdf
